# Supplementary material for: High-Power Ultrasound in Gas Phase: Effects on the Bioactive Compounds Release from Red Bell Pepper during In Vitro Gastrointestinal Digestion
Source: Antioxidants (Basel). 2023 Feb 2;12(2):356. doi: 10.3390/antiox12020356 (PMC9952216; doi:10.3390/antiox12020356)
Supplement: Supplementary file 1 [file antioxidants-12-00356-s001.zip]

Archive with 1 entries (1 files):
- antioxidants-2163687-supplementary.pdf
